# Supplementary material for: Intravital quantification reveals dynamic calcium concentration changes across B cell differentiation stages
Source: eLife. 2021 Mar 22;10:e56020. doi: 10.7554/eLife.56020 (PMC8060033; doi:10.7554/eLife.56020)
Supplement: Source code 1. [file elife-56020-code1.docx.zip]

Archive with 1 entries (1 files):
- Sourcecode.docx
